# Supplementary material for: Genome-Wide Expression Profiling and Networking Reveals an Imperative Role of IMF-Associated Novel CircRNAs as ceRNA in Pigs
Source: Cells. 2022 Aug 24;11(17):2638. doi: 10.3390/cells11172638 (PMC9454643; doi:10.3390/cells11172638)
Supplement: Supplementary file 1 [file cells-11-02638-s001.zip]

Archive with 1 entries (1 files):
- cells-1809798-supplementary.xlsx
