# Supplementary material for: Genome-Wide Expression Profiling and Networking Reveals an Imperative Role of IMF-Associated Novel CircRNAs as ceRNA in Pigs
Source: Cells. 2022 Aug 24;11(17):2638. doi: 10.3390/cells11172638 (PMC9454643; doi:10.3390/cells11172638)
Supplement: Supplementary file 1 [file cells-11-02638-s001.zip › cells-1809798-supplementary.xlsx]

## Sheet: Supplementary Table S1
Table S1. Differentially expressed circRNA and miRNA Primers for qRT- PCR validation.
Gene	Forward primer	Reverse primer
circRNA_08528	GAAGGAGGAGTGGGAATCTGAAG	CAATACCTTCTGGATGTGCGTC
circRNA_23437	CACAGACTGACCGAGTGAAC	CCAAGTAGCAGCCAAACATG
circRNA_09667	GGGTATAAGCAAAAAGGGAAGG	TATCTCTCAACTGCCACCAACG
circRNA_23442	GGATCCTAGAGTGTGAGACAGCT	ATCAACTTAGATCTTCCAGCCC
circRNA_14759	CTGGGGAGACGCCAAGACA	ACGATGTCCGTGAAGTCCG
circRNA_08840	CCTCGGCCACTGTGTTCCTA	CGTGGTTAGTTTCTGCGTTGG
ssc-miR-370	GCCTGCTGGGGTGGAACCTG
ssc-miR-769-3p	CTGGGATCTCTGGGGTCTTGG
ssc-miR-339-3p	AGCTCCTCGAGGCCAGAGCC
ssc-miR-140-3p	TACCACAGGGTAGAACCACGG
